# Supplementary material for: In vivo imaging of Nematostella vectensis embryogenesis and late development using fluorescent probes
Source: BMC Cell Biol. 2014 Nov 30;15:44. doi: 10.1186/s12860-014-0044-2 (PMC4264334; doi:10.1186/s12860-014-0044-2)
Supplement: Additional file 3: Video S3. — A,B – A “flash” of Lifeact-mTurquoise2 protein can be seen during cytokinesis, in particular breakdown of the nuclear envelop. A) Live image video of cells dividing during early embryonic development. Embryos are labeled with Lifeact-mTurquoise2 and show a flash of actin as the nuclear boundary breaks down prior to prometaphase. B) Cropped window from the same time series shows a full cycle of cell division. The intensity of the images at t =19.5-22.0 min, were slightly increased because the plane of focus changed. [file 12860_2014_44_MOESM3_ESM.zip]

Archive with 2 entries (2 files):
- 2360517561329776_add5.mov
- 2360517561329776_add6.mov
